# Supplementary material for: A direct interareal feedback-to-feedforward circuit in primate visual cortex
Source: Nat Commun. 2021 Aug 13;12:4911. doi: 10.1038/s41467-021-24928-6 (PMC8363744; doi:10.1038/s41467-021-24928-6)
Supplement: Supplementary file 4 — Source Data [file 41467_2021_24928_MOESM4_ESM.xlsx]

## Sheet: Figure4
Figure 4 - V1 starter cells
Figure 4a (left panel graph)					Figure 4a (middle panel graph)					Figure 4a (right panel graph)					Figure 4b
MK405 V1 starter cell counts across layers					MK382 V1 starter cell counts across layers					MK379 V1 starter cell counts across layers					Average of all MK cases V1 starter cells across layers
Layer	Value				Layer	Value				Layer	Value				Layer	Mean	StErr	n
L2/3	506				L2/3	17				L2/3	34				L2/3	0.62	0.17	3
L4A	5				L4A	15				L4A	2				L4A	0.11	0.09	3
L4B	8				L4B	9				L4B	8				L4B	0.11	0.05	3
L4C	0				L4C	0				L4C	0				L4C	0	0	3
L5	10				L5	11				L5	9				L5	0.13	0.06	3
L6	34				L6	0				L6	0				L6	0.02	0.02	3
Figure 4c (left panel graph)					Figure 4c (middle panel graph)					Figure 4c (right panel graph)
MK405					MK382					MK379
Bin	Count				Bin	Count				Bin	Count
0-0.25	9				0-0.25	3				0-0.25	1
0.25-0.5	67				0.25-0.5	1				0.25-0.5	0
0.5-0.75	91				0.5-0.75	18				0.5-0.75	9
0.75-1	35				0.75-1	6				0.75-1	2
1-1.25	29				1-1.25	2				1-1.25	2
1.25-1.50	85				1.25-1.50	1				1.25-1.50	0
1.5-1.75	51				1.5-1.75	13				1.5-1.75	4
1.75-2	39				1.75-2	8				1.75-2	1
2-2.25	36				2-2.25					2-2.25	5
2.25-2.5	28				2.25-2.5					2.25-2.5	4
2.5-2.75	32				2.5-2.75					2.5-2.75	9
2.75-3	33				2.75-3					2.75-3	4
3-3.25	10				3-3.25					3-3.25	5
3.25-3.5	10				3.25-3.5					3.25-3.5	6
3.5-3.75	1				3.5-3.75					3.5-3.75	1
3.75-4					3.75-4					3.75-4

## Sheet: Figure5
Figure 5 - V2 input cells
Figure 5a (left panel graph)					Figure 5a (middle panel graph)					Figure 5a (right panel graph)					Figure 5b
MK405 V2 input cell counts across layers					MK382 V2 input cell counts across layers					MK379 V2 input cell counts across layers					Average of all MK cases V2 inputs cells across layers
Layer	Value				Layer	Value				Layer	Value				Layer	Mean	StErr
L2/3	385				L2/3	54				L2/3	239				L2/3	0.4	0.1
L4	0				L4	0				L4	20				L4	0.01	0.01
L5	357				L5	45				L5	896				L5	0.54	0.1
L6	40				L6	6				L6	45				L6	0.05	0.01
Figure 5c (left panel graph)					Figure 5c (middle panel graph)					Figure 5c (right panel graph)					Figure 5d
MK405					MK382					MK379					Average Ratio V2 FB/V1 Starter Cells
Bin	Value				Bin	Value				Bin	Value				Layer	Mean	StErr
0-250	1				0-250	1				0-250	1				L2/3	2.08	1.22
250-500	0				250-500	0				250-500	0				L4	0.13	0.12
500-750	0				500-750	1				500-750	0				L5	6.14	5.39
750-1000	0				750-1000	0				750-1000	0				L6	0.35	0.25
1000-1250	1				1000-1250	0				1000-1250	0
1250-1500	2				1250-1500	0				1250-1500	0
1500-1750	5				1500-1750	2				1500-1750	0
1750-2000	6				1750-2000	6				1750-2000	0
2000-2250	11				2000-2250	4				2000-2250	0
2250-2500	7				2250-2500	6				2250-2500	2
2500-2750	14				2500-2750	4				2500-2750	6
2750-3000	15				2750-3000	14				2750-3000	9
3000-3250	18				3000-3250	8				3000-3250	21
3250-3500	24				3250-3500	9				3250-3500	32
3500-3750	17				3500-3750	14				3500-3750	47
3750-4000	28				3750-4000	11				3750-4000	36
4000-4250	15				4000-4250	3				4000-4250	28
4250-4500	15				4250-4500	4				4250-4500	46
4500-4750	19				4500-4750	5				4500-4750	81
4750-5000	25				4750-5000	5				4750-5000	79
5000-5250	30				5000-5250	2				5000-5250	53
5250-5500	24				5250-5500	3				5250-5500	89
5500-5750	27				5500-5750	4				5500-5750	85
5750-6000	35									5750-6000	96
6000-6250	42									6000-6250	134
6250-6500	34									6250-6500	76
6500-6750	28									6500-6750	87
6750-7000	24									6750-7000	48
7000-7250	31									7000-7250	27
7250-7500	33									7250-7500	36
7500-7750	40									7500-7750	17
7750-8000	34									7750-8000	5
8000-8250	33									8000-8250	5
8250-8500	39									8250-8500	15
8500-8750	16									8500-8750	3
8750-9000	22									8750-9000	2
9000-9250	31									9000-9250	1
9250-9500	17									9250-9500	2
9500-9750	8									9500-9750	1
9750-10000	8									9750-10000	0
10000-10250	2									10000-10250	0
10250-10500	2									10250-10500	2
10500-10750	2									10500-10750	0
10750-11000	2
11000-11250	0
11250-11500	2
11500-11750	0
11750-12000	0
12000-12250	0
12250-12500	0
12500-12750	1
12750-13000	0
13000-13250	2
13250-13500	1
13750-14000	1

## Sheet: Figure 6
Figure 6 - Extrastriate inputs
Figure 6g
FB cell count in Extrastriate areas
Area	Value
V3A	4
V3d	1
MT	2

## Sheet: Figure 7
Figure 7 - V1 inputs
Figure 7d (left panel)					Figure 7d middle panel					Figure 7d right panel					Figure 7e
MK405 V1 input cell counts across layers					MK382 V1 input cell counts across layers					MK379 V1 input cell counts across layers					Average of all MK cases V1 input cells across layers
Layer	Value				Layer	Value				Layer	Value				Layer	Mean	StErr	n
L2/3	5314				L2/3	852				L2/3	4114				L2/3	0.47	0.07	3
L4A	390				L4A	185				L4A	586				L4A	0.06	0.01	3
L4B	739				L4B	266				L4B	990				L4B	0.1	0.02	3
L4C	870				L4C	111				L4C	318				L4C	0.06	0.01	3
L5	1898				L5	991				L5	1052				L5	0.24	0.07	3
L6	1477				L6	164				L6	52				L6	0.07	0.04	3
Figure 7f (left panel graph)					Figure 7f (middle panel graph)					Figure 7f (right panel graph)					Figure 7g
MK405					MK382					MK379					Average total input
Bin	Count				Bin	Count				Bin	Count				Area		Value	StErr
0-250	1				0-250	1				0-250	6				V1 horizontal inputs		91.6	3.1
250-500	2				250-500	0				250-500	5				V2 FB inputs		8.4	3.1
500-750	0				500-750	0				500-750	8
750-1000	1				750-1000	0				750-1000	8
1000-1250	7				1000-1250	0				1000-1250	6
1250-1500	10				1250-1500	1				1250-1500	27
1500-1750	12				1500-1750	4				1500-1750	38
1750-2000	18				1750-2000	14				1750-2000	35
2000-2250	71				2000-2250	29				2000-2250	42
2250-2500	102				2250-2500	79				2250-2500	77
2500-2750	117				2500-2750	101				2500-2750	99
2750-3000	203				2750-3000	189				2750-3000	185
3000-3250	341				3000-3250	293				3000-3250	239
3250-3500	529				3250-3500	316				3250-3500	382
3500-3750	731				3500-3750	160				3500-3750	555
3750-4000	1067				3750-4000	228				3750-4000	582
4000-4250	1066				4000-4250	453				4000-4250	693
4250-4500	698				4250-4500	321				4250-4500	762
4500-4750	578				4500-4750	72				4500-4750	667
4750-5000	493				4750-5000	132				4750-5000	374
5000-5250	506				5000-5250	151				5000-5250	437
5250-5500	522				5250-5500	26				5250-5500	807
5500-5750	411				5500-5750	1				5500-5750	559
5750-6000	338				5750-6000	2				5750-6000	267
6000-6250	451				6000-6250	6				6000-6250	178
6250-6500	503				6250-6500	1				6250-6500	37
6500-6750	483									6500-6750	33
6750-7000	390									6750-7000	47
7000-7250	328									7000-7250	10
7250-7500	187									7250-7500	6
7500-7750	122									7500-7750	1
7750-8000	91									7750-8000	2
8000-8250	61									8000-8250	4
8250-8500	35									8250-8500	2
8500-8750	31									8500-8750	0
8750-9000	17									8750-9000	0
9000-9250	11									9000-9250	1
9250-9500	4									9250-9500	0
9500-9750	0									9500-9750	1
9750-10000	5
10000-10250	3
10250-10500	2

## Sheet: Figure 8 
Figure 8 - LGN inputs
Figure 8f			Figure 8g
Thalamic inputs			LGN layer inputs
Area	Value		Area	Value
LGN	14		M1	2
Pulvinar	4		P3	8
			P5	4
